# Supplementary material for: Exploring the molecular mechanism of comorbidity of autism spectrum disorder and inflammatory bowel disease by combining multiple data sets
Source: J Transl Med. 2023 Jun 8;21:372. doi: 10.1186/s12967-023-04218-z (PMC10249282; doi:10.1186/s12967-023-04218-z)
Supplement: Supplementary file 2 — Additional file 2: Table S1. Transcriptional regulation analysis of key genes. [file 12967_2023_4218_MOESM2_ESM.xlsx]

## Sheet: Motif enrichment
ID	geneSet	motif	NES	AUC	TF_highConf	TF_lowConf	nEnrGenes	rankAtMax	enrichedGenes
1	key_gene	cisbp__M6147	6.41	0.37	ARID3A (directAnnotation).		2	811	NUCKS1;SBNO1
2	key_gene	cisbp__M3153	5.64	0.328			1	19	NUCKS1
3	key_gene	cisbp__M5362	5.59	0.325	E2F7 (directAnnotation).	E2F1; E2F3; E2F4; E2F8 (inferredBy_MotifSimilarity).	2	2433	GLTP;NUCKS1
4	key_gene	cisbp__M1337	5.58	0.324			1	30	NUCKS1
5	key_gene	cisbp__M4873	5.55	0.323			1	35	NUCKS1
6	key_gene	cisbp__M1620	5.55	0.323			1	35	NUCKS1
7	key_gene	cisbp__M1345	5.47	0.318			1	50	NUCKS1
8	key_gene	cisbp__M1331	5.45	0.317			1	193	NUCKS1
9	key_gene	cisbp__M5791	5.43	0.316	RUNX3 (directAnnotation).	RUNX2 (inferredBy_MotifSimilarity). CBFB; RUNX1 (inferredBy_MotifSimilarity_n_Orthology).	1	193	NUCKS1
10	key_gene	cisbp__M5363	5.39	0.314	E2F8 (directAnnotation).	E2F1; E2F4; E2F7 (inferredBy_MotifSimilarity).	2	1757	GLTP;NUCKS1
11	key_gene	cisbp__M5788	5.35	0.312	RUNX2 (directAnnotation).	RUNX3 (inferredBy_MotifSimilarity). CBFB; RUNX1 (inferredBy_MotifSimilarity_n_Orthology).	1	193	NUCKS1
12	key_gene	cisbp__M1323	5.35	0.311			2	4586	NUCKS1;SBNO1
13	key_gene	cisbp__M2027	5.32	0.31	CUX1; CUX2 (inferredBy_Orthology).		2	4903	NUCKS1;SBNO1
14	key_gene	cisbp__M5134	5.29	0.308	ZIC1; ZIC2; ZIC3; ZIC4; ZIC5 (inferredBy_Orthology).		1	193	NUCKS1
15	key_gene	cisbp__M6216	5.29	0.308	ESRRG (directAnnotation).	ESRRA; ESRRB; NR5A1; NR5A2 (inferredBy_MotifSimilarity). RARA; RXRA; RXRG (inferredBy_MotifSimilarity_n_Orthology).	1	193	NUCKS1
16	key_gene	cisbp__M5026	5.29	0.308	HES6 (inferredBy_Orthology).		1	193	NUCKS1
17	key_gene	cisbp__M1342	5.25	0.306			1	193	NUCKS1
18	key_gene	cisbp__M1465	5.25	0.306		NR2C1; NR2C2; NR2F1; NR6A1; PPARA; RARA; RARB; RARG; THRB (inferredBy_MotifSimilarity). NR2F2; NR2F6; RXRA; RXRB; RXRG (inferredBy_MotifSimilarity_n_Orthology).	1	193	NUCKS1
19	key_gene	cisbp__M1399	5.19	0.303			1	193	NUCKS1
20	key_gene	cisbp__M6515	5.16	0.301	TFDP1 (directAnnotation).	E2F1; E2F3; E2F4 (inferredBy_MotifSimilarity).	2	4903	GLTP;NUCKS1
21	key_gene	cisbp__M1471	5.16	0.301	NR2E1 (inferredBy_Orthology).		1	193	NUCKS1
22	key_gene	cisbp__M4933	5.15	0.301	NR1H2; NR1H3; NR1H4; NR1I2; NR1I3; RARA; RARB; RARG; THRA; THRB; VDR (inferredBy_Orthology).	NR2C2; RXRA (inferredBy_MotifSimilarity). NR2C1 (inferredBy_MotifSimilarity_n_Orthology).	1	193	NUCKS1
23	key_gene	cisbp__M2356	5.15	0.3			1	193	NUCKS1
24	key_gene	cisbp__M1394	5.14	0.3			2	4903	NUCKS1;SBNO1
25	key_gene	cisbp__M3773	5.13	0.299	POU3F2 (directAnnotation).	POU5F1 (inferredBy_MotifSimilarity).	1	193	SBNO1
26	key_gene	cisbp__M1307	5.09	0.297			1	193	NUCKS1
27	key_gene	cisbp__M1899	5.06	0.296	RORA (directAnnotation).		1	193	NUCKS1
28	key_gene	cisbp__M2889	5.05	0.295			2	1405	NUCKS1;SBNO1
29	key_gene	cisbp__M4672	5.05	0.295	E2F1; E2F2; E2F3; E2F6 (inferredBy_Orthology).		2	4586	GLTP;NUCKS1
30	key_gene	cisbp__M6304	5.04	0.294	HOXD9 (directAnnotation).	CDX1; CDX2 (inferredBy_MotifSimilarity). CDX4 (inferredBy_MotifSimilarity_n_Orthology).	1	193	NUCKS1
31	key_gene	cisbp__M1430	5.01	0.293		NR2C1; NR2C2; NR2F1; RARG (inferredBy_MotifSimilarity). NR2F2; NR2F6; RXRA; RXRB; RXRG (inferredBy_MotifSimilarity_n_Orthology).	1	193	NUCKS1
32	key_gene	cisbp__M5497	5	0.292	GRHL1 (directAnnotation).	GRHL2; ZNF217 (inferredBy_MotifSimilarity).	1	193	NUCKS1
33	key_gene	cisbp__M0861	5	0.292			1	193	NUCKS1
34	key_gene	cisbp__M6370	4.99	0.291	NFKB2 (directAnnotation).		1	193	NUCKS1
35	key_gene	cisbp__M4979	4.94	0.289	NR5A1 (inferredBy_Orthology).	ESRRA; ESRRB; RXRA (inferredBy_MotifSimilarity). NR1H2 (inferredBy_MotifSimilarity_n_Orthology).	2	4903	NUCKS1;SBNO1
36	key_gene	cisbp__M4991	4.94	0.289	DBP; HLF; TEF (inferredBy_Orthology).		1	193	NUCKS1
37	key_gene	cisbp__M6193	4.9	0.287	E2F4 (directAnnotation).	E2F1; E2F3; E2F7; E2F8; TFDP1 (inferredBy_MotifSimilarity).	1	193	NUCKS1
38	key_gene	cisbp__M0056	4.88	0.286			1	193	NUCKS1
39	key_gene	cisbp__M0047	4.88	0.285			1	193	NUCKS1
40	key_gene	cisbp__M0621	4.88	0.285			2	811	NUCKS1;SBNO1
41	key_gene	cisbp__M6196	4.87	0.285	E2F7 (directAnnotation).	E2F3 (inferredBy_MotifSimilarity). EVX1; EVX2 (inferredBy_MotifSimilarity_n_Orthology).	1	193	NUCKS1
42	key_gene	cisbp__M0344	4.86	0.285		ATF3; BACH1; BATF; BCL3; EP300; FOS; FOSB; FOSL1; FOSL2; JDP2; JUN; JUNB; JUND; MYC; NFATC1; NFE2; RCOR1; STAT3; TCF12 (inferredBy_MotifSimilarity).	1	193	NUCKS1
43	key_gene	cisbp__M6459	4.86	0.285	RUNX3 (directAnnotation).	RUNX2 (inferredBy_MotifSimilarity).	1	193	NUCKS1
44	key_gene	cisbp__M5034	4.84	0.284		ESRRA; RXRA (inferredBy_MotifSimilarity). NR1H2; NR6A1; RARG (inferredBy_MotifSimilarity_n_Orthology).	1	193	NUCKS1
45	key_gene	cisbp__M3837	4.81	0.282	RORA (directAnnotation).	ESRRA (inferredBy_MotifSimilarity_n_Orthology).	1	193	NUCKS1
46	key_gene	cisbp__M2148	4.8	0.281			2	4586	NUCKS1;SBNO1
47	key_gene	cisbp__M0590	4.8	0.281			2	4586	NUCKS1;SBNO1
48	key_gene	cisbp__M6008	4.8	0.281	ESRRA (inferredBy_Orthology).	ESRRB; ESRRG; NR5A1; NR5A2 (inferredBy_MotifSimilarity).	1	193	NUCKS1
49	key_gene	cisbp__M3962	4.75	0.279	SRY (directAnnotation).	SOX5 (inferredBy_MotifSimilarity).	1	193	NUCKS1
50	key_gene	cisbp__M5140	4.75	0.279	OVOL1; OVOL2; OVOL3 (inferredBy_Orthology).		1	193	NUCKS1
51	key_gene	cisbp__M6137	4.69	0.275	RELA (inferredBy_Orthology).	BCL3; NFKB1; NFKB2; REL; RELB (inferredBy_MotifSimilarity). POLD2 (inferredBy_MotifSimilarity_n_Orthology).	1	196	NUCKS1
52	key_gene	cisbp__M2555	4.62	0.271	GRHL1; GRHL2; GRHL3 (inferredBy_Orthology).		2	4903	NUCKS1;SBNO1
53	key_gene	cisbp__M5410	4.6	0.27	ESRRB (directAnnotation).	ESRRA; ESRRG; NR5A1; NR5A2 (inferredBy_MotifSimilarity).	2	4586	NUCKS1;SBNO1
54	key_gene	cisbp__M0591	4.58	0.269			1	214	NUCKS1
55	key_gene	cisbp__M6490	4.58	0.269	SRY (directAnnotation).		1	214	NUCKS1
56	key_gene	cisbp__M5221	4.57	0.268	NR2F1; NR2F2 (inferredBy_Orthology).	ESR1 (inferredBy_MotifSimilarity).	1	217	NUCKS1
57	key_gene	cisbp__M1441	4.56	0.268	RXRA (inferredBy_Orthology).	NR2C2; NR2F1; NR2F6; PPARD; RARA; RARG; THRB; ZNF71 (inferredBy_MotifSimilarity). ESRRA; NR2C1; NR2F2; RXRB; RXRG (inferredBy_MotifSimilarity_n_Orthology).	1	219	NUCKS1
58	key_gene	cisbp__M4101	4.54	0.267	XBP1 (directAnnotation).	CREB3L1 (inferredBy_MotifSimilarity). ATF6; ATF6B (inferredBy_MotifSimilarity_n_Orthology).	1	225	NUCKS1
59	key_gene	cisbp__M5167	4.5	0.265			1	229	NUCKS1
60	key_gene	cisbp__M1774	4.49	0.264			1	231	NUCKS1
61	key_gene	cisbp__M0113	4.49	0.264			1	232	NUCKS1
62	key_gene	cisbp__M1327	4.48	0.264			2	4586	NUCKS1;SBNO1
63	key_gene	cisbp__M2262	4.48	0.264	NR2E1 (inferredBy_Orthology).		1	233	NUCKS1
64	key_gene	cisbp__M5630	4.43	0.261	MGA (directAnnotation).	T; TBX2; TBX4; TBX5 (inferredBy_MotifSimilarity). TBX19 (inferredBy_MotifSimilarity_n_Orthology).	1	811	NUCKS1
65	key_gene	cisbp__M1364	4.39	0.259			1	811	NUCKS1
66	key_gene	cisbp__M2234	4.38	0.258			1	811	NUCKS1
67	key_gene	cisbp__M1401	4.38	0.258			1	811	NUCKS1
68	key_gene	cisbp__M5413	4.35	0.256	ESRRG (directAnnotation).	ESRRA; ESRRB; NR5A1; NR5A2 (inferredBy_MotifSimilarity).	1	811	NUCKS1
69	key_gene	cisbp__M0049	4.34	0.256			1	811	NUCKS1
70	key_gene	cisbp__M1324	4.33	0.255			1	811	NUCKS1
71	key_gene	cisbp__M1389	4.31	0.254			1	811	NUCKS1
72	key_gene	cisbp__M4308	4.31	0.254			2	4586	NUCKS1;SBNO1
73	key_gene	cisbp__M4907	4.3	0.253	HOXA4; HOXB4; HOXC4; HOXD4 (inferredBy_Orthology).		2	4586	NUCKS1;SBNO1
74	key_gene	cisbp__M2063	4.29	0.253		GSX2; HOXB4; HOXC4; HOXD4 (inferredBy_MotifSimilarity). EMX1; EMX2; EVX1; EVX2; HOXA2; HOXB2; VAX2 (inferredBy_MotifSimilarity_n_Orthology).	1	811	NUCKS1
75	key_gene	cisbp__M2597	4.28	0.252			1	811	NUCKS1
76	key_gene	cisbp__M4857	4.28	0.252	ZNF275 (inferredBy_Orthology).		1	811	NUCKS1
77	key_gene	cisbp__M6215	4.27	0.252	ESRRB (directAnnotation).	ESRRA; ESRRG; NR5A1; NR5A2 (inferredBy_MotifSimilarity). NR6A1; RXRA (inferredBy_MotifSimilarity_n_Orthology).	1	811	NUCKS1
78	key_gene	cisbp__M0588	4.26	0.252			1	811	NUCKS1
79	key_gene	cisbp__M3131	4.26	0.251			3	4586	GLTP;NUCKS1;SBNO1
80	key_gene	cisbp__M0594	4.25	0.251			1	811	NUCKS1
81	key_gene	cisbp__M1694	4.24	0.25			1	811	NUCKS1
82	key_gene	cisbp__M1844	4.24	0.25			1	811	NUCKS1
83	key_gene	cisbp__M6007	4.24	0.25	ESRRA (inferredBy_Orthology).	ESRRB; ESRRG; NR5A1; RARA (inferredBy_MotifSimilarity). NR5A2 (inferredBy_MotifSimilarity_n_Orthology).	1	811	NUCKS1
84	key_gene	cisbp__M4511	4.22	0.249	RXRA (directAnnotation).	NR2C1; NR2C2; NR2F1; NR2F2; NR2F6; PPARD; RARA; RARG; THRB; VDR; ZNF71 (inferredBy_MotifSimilarity). RARB; RXRB; RXRG (inferredBy_MotifSimilarity_n_Orthology).	1	811	NUCKS1
85	key_gene	cisbp__M2012	4.22	0.249	HOXA5; HOXB5; HOXC5 (inferredBy_Orthology).	HOXC4; HOXD4; POU4F2; POU6F1 (inferredBy_MotifSimilarity). BSX; EMX1; EMX2; EVX1; EVX2; HOXA2; HOXA3; HOXA4; HOXB2; HOXB3; HOXB4; MEOX1; MEOX2; NOTO; VAX2 (inferredBy_MotifSimilarity_n_Orthology).	2	3395	NUCKS1;SBNO1
86	key_gene	cisbp__M4109	4.2	0.248	YY1 (directAnnotation).		1	811	NUCKS1
87	key_gene	cisbp__M4959	4.2	0.248	PBX4 (inferredBy_Orthology).		1	811	NUCKS1
88	key_gene	cisbp__M3732	4.19	0.247	PBX1 (directAnnotation).		1	811	NUCKS1
89	key_gene	cisbp__M1695	4.18	0.247			1	811	NUCKS1
90	key_gene	cisbp__M1470	4.16	0.246	NR5A1 (inferredBy_Orthology).	ESRRA; ESRRB; ESRRG; NR2C2; NR2F1; PPARA; PPARD; RARA; RARB; RARG; RXRA (inferredBy_MotifSimilarity). NR2C1 (inferredBy_MotifSimilarity_n_Orthology).	1	811	NUCKS1
91	key_gene	cisbp__M1334	4.15	0.245			1	811	NUCKS1
92	key_gene	cisbp__M1909	4.12	0.244		MEF2B; SRF (inferredBy_MotifSimilarity).	1	811	NUCKS1
93	key_gene	cisbp__M2441	4.11	0.243	HSF1; HSF2; HSF4 (inferredBy_Orthology).		1	811	NUCKS1
94	key_gene	cisbp__M1680	4.11	0.243			1	811	NUCKS1
95	key_gene	cisbp__M1941	4.1	0.243			1	811	NUCKS1
96	key_gene	cisbp__M1454	4.1	0.243	RARA (inferredBy_Orthology).	ESR1; NR2C1; NR2C2; RARB; RARG; RXRA; RXRB; THRB (inferredBy_MotifSimilarity). NR2F1; NR2F2; NR2F6; RXRG (inferredBy_MotifSimilarity_n_Orthology).	1	811	NUCKS1
97	key_gene	cisbp__M1396	4.09	0.242			1	811	NUCKS1
98	key_gene	cisbp__M6532	4.05	0.24	VDR (directAnnotation).		1	811	NUCKS1
99	key_gene	cisbp__M1451	4.04	0.239	NR2F2 (inferredBy_Orthology).	HNF4A; NR2C1; NR2C2; NR2F1; NR2F6; RARA; RARG (inferredBy_MotifSimilarity). ESR1; NR1H4; RARB; RORA; RORB; RORC; RXRA; RXRB; RXRG (inferredBy_MotifSimilarity_n_Orthology).	1	811	NUCKS1
100	key_gene	cisbp__M2334	4.04	0.239		TFDP1; TFDP2 (inferredBy_MotifSimilarity).	1	811	NUCKS1
101	key_gene	cisbp__M6059	4.04	0.239	NR2F6 (inferredBy_Orthology).	HDAC2; HNF4A; HNF4G; NR1H2; NR1H4; NR2C2; NR2E3; NR2F1; NR2F2; PPARA; PPARD; PPARG; RXRA; RXRB; RXRG; THRB (inferredBy_MotifSimilarity). NR1H3; NR2E1; NR4A2 (inferredBy_MotifSimilarity_n_Orthology).	1	811	NUCKS1
102	key_gene	cisbp__M5404	4.03	0.238	ESRRA (directAnnotation).	ESRRB; ESRRG; NR5A1; NR5A2 (inferredBy_MotifSimilarity).	1	811	NUCKS1
103	key_gene	cisbp__M0467	4.02	0.238			1	811	GLTP
104	key_gene	cisbp__M6006	4	0.237	EN2 (inferredBy_Orthology).	ALX3; EMX1; EMX2; EN1; ESX1; EVX1; EVX2; GBX1; GBX2; GSX2; HOXA1; HOXA2; HOXB2; HOXB3; HOXB7; HOXD1; HOXD3; LBX2; LHX2; LHX4; LHX6; LHX8; LHX9; MNX1; NOTO; PAX4; PDX1; VAX1; VAX2; VENTX; VSX1; VSX2; ZFHX2; ZFHX3 (inferredBy_MotifSimilarity). HOXA6; HOXA7; HOXB6; HOXC6; NKX1-1; NKX1-2; OTP; PHOX2A; PHOX2B; RAX; UNCX (inferredBy_MotifSimilarity_n_Orthology).	1	811	NUCKS1
105	key_gene	cisbp__M5570	3.96	0.235	HSFY2 (directAnnotation).	HSFY1 (inferredBy_MotifSimilarity).	2	4586	GLTP;NUCKS1
106	key_gene	cisbp__M5687	3.96	0.235	NR4A2 (directAnnotation).	NR4A1; NR4A3 (inferredBy_MotifSimilarity_n_Orthology).	2	2433	NUCKS1;SBNO1
107	key_gene	cisbp__M4858	3.94	0.234	ZNF275 (inferredBy_Orthology).		1	811	NUCKS1
108	key_gene	cisbp__M6527	3.93	0.233	TWIST1 (directAnnotation).		2	1405	GLTP;SBNO1
109	key_gene	cisbp__M6281	3.89	0.231	HNF1A (directAnnotation).	HNF1B (inferredBy_MotifSimilarity).	1	811	SBNO1
110	key_gene	cisbp__M1696	3.89	0.231			1	811	NUCKS1
111	key_gene	cisbp__M1681	3.87	0.23			1	811	NUCKS1
112	key_gene	cisbp__M5407	3.86	0.229	ESRRA (directAnnotation).	ESRRB; ESRRG; NR5A1; NR5A2 (inferredBy_MotifSimilarity).	1	811	NUCKS1
113	key_gene	cisbp__M5264	3.85	0.229	RXRA; RXRB; RXRG (inferredBy_Orthology).	NR2C1; NR2C2; NR2F1; PPARD; RARA; RARB (inferredBy_MotifSimilarity). NR2F2; NR2F6; RARG (inferredBy_MotifSimilarity_n_Orthology).	1	811	NUCKS1
114	key_gene	cisbp__M6241	3.85	0.229	FOXJ2 (directAnnotation).	FOXA1; FOXA2; FOXA3; FOXC1; FOXC2; FOXD3; FOXE1; FOXF1; FOXF2; FOXH1; FOXI1; FOXJ1; FOXL1; FOXM1 (inferredBy_MotifSimilarity). FOXD1; FOXD2; FOXD4; FOXD4L1; FOXD4L3; FOXD4L4; FOXD4L5; FOXD4L6 (inferredBy_MotifSimilarity_n_Orthology).	1	811	NUCKS1
115	key_gene	cisbp__M6081	3.84	0.228	RXRB (inferredBy_Orthology).	HDAC2; HNF4A; HNF4G; NR1H2; NR1H4; NR2C2; NR2E3; NR2F1; NR2F2; NR2F6; PPARA; PPARD; PPARG; RXRA; RXRG; THRB (inferredBy_MotifSimilarity). NR1H3; NR4A2 (inferredBy_MotifSimilarity_n_Orthology).	1	811	NUCKS1
116	key_gene	cisbp__M5191	3.83	0.228	SIX4; SIX5 (inferredBy_Orthology).		1	811	SBNO1
117	key_gene	cisbp__M4929	3.81	0.227		ARNT; ARNT2; NPAS4 (inferredBy_MotifSimilarity_n_Orthology).	1	811	NUCKS1
118	key_gene	cisbp__M6554	3.79	0.226	ZBTB18 (directAnnotation).		1	811	NUCKS1
119	key_gene	cisbp__M4825	3.79	0.226			1	811	NUCKS1
120	key_gene	cisbp__M6447	3.79	0.225	RARG (directAnnotation).	NR2C1; NR2C2; RARA; RXRA (inferredBy_MotifSimilarity).	1	811	NUCKS1
121	key_gene	cisbp__M5141	3.75	0.224	OVOL1; OVOL2; OVOL3 (inferredBy_Orthology).		1	811	NUCKS1
122	key_gene	cisbp__M1498	3.74	0.223			2	1405	GLTP;NUCKS1
123	key_gene	cisbp__M3234	3.74	0.223	BPTF (directAnnotation).		1	811	NUCKS1
124	key_gene	cisbp__M2046	3.73	0.222	HOXA2; HOXB2 (inferredBy_Orthology).	EMX1; GSX2; HOXB3; HOXB4; HOXC4; HOXD4; MEOX2; POU6F2; VAX1; VAX2 (inferredBy_MotifSimilarity). BSX; EMX2; EVX1; EVX2; GSX1; HOXA1; HOXA3; HOXA4; HOXA5; HOXA6; HOXA7; HOXB1; HOXB5; HOXB6; HOXB7; HOXC5; HOXC6; HOXD1; HOXD3; LBX1; LHX2; LHX3; LHX4; LHX6; LHX8; LHX9; MEOX1; NOTO; OTP (inferredBy_MotifSimilarity_n_Orthology).	1	811	NUCKS1
125	key_gene	cisbp__M4639	3.73	0.222	YY1 (directAnnotation).	NR3C1; REST; TAF1; THAP1; ZNF597 (inferredBy_MotifSimilarity). YY2 (inferredBy_MotifSimilarity_n_Orthology).	1	811	NUCKS1
126	key_gene	cisbp__M6430	3.72	0.221	PPARA (directAnnotation).	ESR1; ESRRA; NR1H2; NR2C1; NR2C2; NR2F1; NR2F2; NR2F6; PPARG; RARA; RARB; RARG; RORA; RXRA (inferredBy_MotifSimilarity). NR5A1 (inferredBy_MotifSimilarity_n_Orthology).	1	811	NUCKS1
127	key_gene	cisbp__M5623	3.71	0.221	MEOX1 (directAnnotation).	HOXA1; HOXB2; HOXB5 (inferredBy_MotifSimilarity). HOXD1; HOXD3; LHX2; NKX1-1; NKX1-2 (inferredBy_MotifSimilarity_n_Orthology).	1	811	NUCKS1
128	key_gene	cisbp__M6326	3.71	0.221	KLF8 (directAnnotation).		1	811	NUCKS1
129	key_gene	cisbp__M4482	3.71	0.221	YY1 (directAnnotation).	KDM5A; NR3C1; PHF8; POLR2A; TAF1; TAF7; THAP1; YY2; ZFP42; ZNF597 (inferredBy_MotifSimilarity). TAF1L (inferredBy_MotifSimilarity_n_Orthology).	1	811	NUCKS1
130	key_gene	cisbp__M1995	3.71	0.221	HOXA4; HOXB4; HOXC4; HOXD4 (inferredBy_Orthology).	POU4F2; POU4F3 (inferredBy_MotifSimilarity). EMX1; EMX2; HOXA5; HOXB5; HOXC5 (inferredBy_MotifSimilarity_n_Orthology).	2	3395	NUCKS1;SBNO1
131	key_gene	cisbp__M1919	3.71	0.221	YY1 (directAnnotation).	KDM5A; NR3C1; TAF1; THAP1; YY2; ZFP42; ZNF597 (inferredBy_MotifSimilarity). TAF1L (inferredBy_MotifSimilarity_n_Orthology).	1	811	NUCKS1
132	key_gene	cisbp__M3718	3.7	0.221	PAX4 (directAnnotation).		2	1757	NUCKS1;SBNO1
133	key_gene	cisbp__M5386	3.69	0.22	EMX1 (directAnnotation).	ALX3; EMX2; EN1; EN2; ESX1; EVX1; EVX2; GBX1; GBX2; GSX2; HESX1; HOXA1; HOXA2; HOXA3; HOXB2; HOXB3; HOXD1; ISX; LBX2; LHX2; LHX4; LHX6; LHX8; LHX9; NKX1-1; NOTO; PDX1; PRRX2; RAX; RAX2; SHOX; SHOX2; TLX2; VAX1; VAX2; VSX1; VSX2; ZBTB49; ZFHX2 (inferredBy_MotifSimilarity). HOXA6; HOXA7; HOXB6; HOXB7; HOXC6; HOXD3; LBX1; MNX1; NKX1-2; PHOX2A; PHOX2B; UNCX (inferredBy_MotifSimilarity_n_Orthology).	1	811	NUCKS1
134	key_gene	cisbp__M5282	3.69	0.22		EMX1 (inferredBy_MotifSimilarity). BSX; EMX2; EVX1; EVX2; GSX1; GSX2; HOXA1; HOXA2; HOXA4; HOXA5; HOXA6; HOXA7; HOXB1; HOXB2; HOXB4; HOXB5; HOXB6; HOXB7; HOXC4; HOXC5; HOXC6; HOXD1; HOXD4; LHX2; LHX3; LHX4; LHX6; LHX8; LHX9; MEOX1; MEOX2; NOTO (inferredBy_MotifSimilarity_n_Orthology).	2	4903	NUCKS1;SBNO1
135	key_gene	cisbp__M5428	3.67	0.219	EVX2 (directAnnotation).	EMX1; EMX2; EVX1; GSX2; HOXA1; HOXA2; HOXB2; HOXB5; PDX1; VSX1 (inferredBy_MotifSimilarity). EN2; HOXA6; HOXA7; HOXB6; HOXB7; HOXC6; HOXD3; NKX1-1; NKX1-2 (inferredBy_MotifSimilarity_n_Orthology).	1	811	NUCKS1
136	key_gene	cisbp__M4516	3.66	0.218	YY1 (directAnnotation).	KDM5A; NR3C1; PHF8; POLR2A; TAF1; TAF7; THAP1; YY2; ZFP42; ZNF597 (inferredBy_MotifSimilarity). TAF1L (inferredBy_MotifSimilarity_n_Orthology).	1	811	NUCKS1
137	key_gene	cisbp__M5576	3.66	0.218	IRF7 (directAnnotation).	IRF1; IRF2; IRF4; IRF8; IRF9 (inferredBy_MotifSimilarity). PRDM1 (inferredBy_MotifSimilarity_n_Orthology).	1	811	NUCKS1
138	key_gene	cisbp__M5280	3.66	0.218		EVX1; EVX2 (inferredBy_MotifSimilarity_n_Orthology).	1	811	NUCKS1
139	key_gene	cisbp__M3625	3.62	0.216	NFKB1 (directAnnotation).	NFKB2; REL; RELA (inferredBy_MotifSimilarity). POLD2 (inferredBy_MotifSimilarity_n_Orthology).	1	811	NUCKS1
140	key_gene	cisbp__M6528	3.6	0.215	YY1 (directAnnotation).	KDM5A; NR3C1; TAF1; TAF7; THAP1; YY2; ZFP42; ZNF597 (inferredBy_MotifSimilarity). TAF1L (inferredBy_MotifSimilarity_n_Orthology).	1	811	NUCKS1
141	key_gene	cisbp__M2379	3.57	0.213			1	811	NUCKS1
142	key_gene	cisbp__M6178	3.55	0.212	NR2F2 (directAnnotation).	HNF4A; NR1H2; NR2F1; PPARA; PPARG; RARA; RORA; RXRA (inferredBy_MotifSimilarity). NR1H3 (inferredBy_MotifSimilarity_n_Orthology).	2	2681	NUCKS1;SBNO1
143	key_gene	cisbp__M5427	3.55	0.212	EVX1 (directAnnotation).	EMX1; EMX2; EVX2; HOXA2; HOXB2; HOXB5; VSX2 (inferredBy_MotifSimilarity). EN2; HOXD3; MEOX1; MEOX2; NKX1-1; NKX1-2 (inferredBy_MotifSimilarity_n_Orthology).	1	811	NUCKS1
144	key_gene	cisbp__M6361	3.55	0.212	NFATC1 (directAnnotation).		1	811	NUCKS1
145	key_gene	cisbp__M0596	3.55	0.212			1	811	NUCKS1
146	key_gene	cisbp__M2488	3.54	0.212			1	811	SBNO1
147	key_gene	cisbp__M2030	3.54	0.212	EVX1; EVX2 (inferredBy_Orthology).	EMX1; GSX2; HOXB3; HOXB4; HOXC4; HOXD4; PDX1 (inferredBy_MotifSimilarity). BSX; EMX2; GSX1; HOXA1; HOXA2; HOXA3; HOXA4; HOXA5; HOXA6; HOXA7; HOXB1; HOXB2; HOXB5; HOXB6; HOXB7; HOXC5; HOXC6; HOXD1; HOXD3; LBX1; LHX2; LHX6; LHX8; LHX9; MEOX1; MEOX2; NOTO; VAX1; VAX2 (inferredBy_MotifSimilarity_n_Orthology).	1	811	NUCKS1
148	key_gene	cisbp__M5681	3.51	0.21	NR2F6 (directAnnotation).	HDAC2; HNF4A; HNF4G; NR1H2; NR1H4; NR2C2; NR2E3; NR2F1; NR2F2; PPARA; PPARD; PPARG; RXRA; RXRB; RXRG; SP1; THRB (inferredBy_MotifSimilarity). NR1H3; NR2E1; NR4A2 (inferredBy_MotifSimilarity_n_Orthology).	2	4903	GLTP;NUCKS1
149	key_gene	cisbp__M4603	3.51	0.21	YY1 (directAnnotation).	KDM5A; NR3C1; PHF8; POLR2A; TAF1; TAF7; THAP1; ZFP42; ZNF597 (inferredBy_MotifSimilarity). TAF1L; YY2 (inferredBy_MotifSimilarity_n_Orthology).	1	811	NUCKS1
150	key_gene	cisbp__M1439	3.51	0.21	NR2C1 (inferredBy_Orthology).	NR1H4; NR2C2; NR2F1; NR2F6; RARA; RARG; RXRA (inferredBy_MotifSimilarity). ESR1; NR1H2; NR1H3; NR1I2; NR1I3; NR2F2; NR5A1; RARB; RXRB; RXRG; THRA; THRB; VDR (inferredBy_MotifSimilarity_n_Orthology).	1	811	NUCKS1
151	key_gene	cisbp__M2224	3.51	0.21			1	811	NUCKS1
152	key_gene	cisbp__M1683	3.5	0.209			1	811	NUCKS1
153	key_gene	cisbp__M5146	3.5	0.209	HOXA2; HOXB2 (inferredBy_Orthology).	GSX2; HOXB3; HOXB4; HOXB5; HOXC4; HOXD4; MEOX2; PDX1 (inferredBy_MotifSimilarity). BSX; EMX1; EMX2; EVX1; EVX2; GSX1; HOXA1; HOXA3; HOXA4; HOXA5; HOXA6; HOXA7; HOXB1; HOXB6; HOXB7; HOXC5; HOXC6; HOXD1; HOXD3; LHX2; LHX3; LHX4; LHX6; LHX8; LHX9; MEOX1; NOTO; OTP; VAX1; VAX2; VSX2 (inferredBy_MotifSimilarity_n_Orthology).	2	4586	NUCKS1;SBNO1
154	key_gene	cisbp__M6432	3.48	0.209	PPARD (directAnnotation).	HNF4A; HNF4G; NR2C2; NR2F1; NR2F2; NR2F6; PPARA; PPARG; RXRA (inferredBy_MotifSimilarity). NR1H2 (inferredBy_MotifSimilarity_n_Orthology).	1	811	NUCKS1
155	key_gene	cisbp__M0553	3.47	0.208			2	3395	NUCKS1;SBNO1
156	key_gene	cisbp__M6474	3.46	0.207	SOX18 (directAnnotation).		1	811	NUCKS1
157	key_gene	cisbp__M0892	3.43	0.206	EMX1 (directAnnotation).	ALX3; DRGX; EMX2; EN1; EN2; ESX1; EVX2; GBX1; GBX2; GSX2; HOXA1; HOXA2; HOXA3; HOXA5; HOXA6; HOXB2; HOXB3; HOXB7; HOXD1; HOXD3; LHX2; LHX4; LHX6; LHX8; LHX9; LMX1A; MEOX1; NOTO; PAX4; PDX1; RAX; VAX1; VAX2; VENTX; VSX1; VSX2; ZFHX2; ZFHX3 (inferredBy_MotifSimilarity). EVX1; GSX1; HOXA7; HOXB5; HOXB6; HOXC6; LBX1; LHX3; MNX1; NKX1-1; NKX1-2; OTP (inferredBy_MotifSimilarity_n_Orthology).	1	811	NUCKS1
158	key_gene	cisbp__M6246	3.4	0.204	FOXO3 (directAnnotation).	FOXK1 (inferredBy_MotifSimilarity_n_Orthology).	1	811	NUCKS1
159	key_gene	cisbp__M1321	3.38	0.203			1	811	NUCKS1
160	key_gene	cisbp__M6062	3.37	0.202	PKNOX2 (inferredBy_Orthology).	MEIS2; MEIS3; MYOD1; PKNOX1; TGIF1; TGIF2; TGIF2LX; TGIF2LY (inferredBy_MotifSimilarity).	2	1757	NUCKS1;SBNO1
161	key_gene	cisbp__M5867	3.37	0.202	SRF (directAnnotation).		1	811	NUCKS1
162	key_gene	cisbp__M5800	3.36	0.202	RXRG (directAnnotation).	HDAC2; HNF4A; HNF4G; NR1H2; NR1H4; NR2C2; NR2E3; NR2F1; NR2F2; NR2F6; PPARA; PPARD; PPARG; RXRA; RXRB; SP1; TCF12; THRB (inferredBy_MotifSimilarity). NR1H3; NR2E1; NR4A2 (inferredBy_MotifSimilarity_n_Orthology).	2	4586	GLTP;NUCKS1
163	key_gene	cisbp__M5281	3.36	0.202			2	2433	NUCKS1;SBNO1
164	key_gene	cisbp__M6190	3.36	0.202	E2F1 (directAnnotation).	E2F3; E2F4; TFDP1 (inferredBy_MotifSimilarity).	1	811	NUCKS1
165	key_gene	cisbp__M1090	3.36	0.202	EMX1; EMX2 (inferredBy_Orthology).	ALX3; DRGX; EN1; EN2; ESX1; EVX2; GBX1; GBX2; GSX2; HOXA1; HOXA2; HOXA3; HOXA5; HOXB2; HOXB3; HOXB7; HOXD1; HOXD3; ISX; LBX2; LHX2; LHX4; LHX6; LHX9; LMX1A; NOTO; PAX4; PDX1; POU6F2; RAX; VAX1; VAX2; VENTX; VSX1; VSX2 (inferredBy_MotifSimilarity). EVX1; GSX1; HOXA6; HOXA7; HOXB1; HOXB5; HOXB6; HOXC6; LBX1; LHX3; LHX8; MEOX1; MNX1; NKX1-1; NKX1-2; OTP; UNCX (inferredBy_MotifSimilarity_n_Orthology).	1	811	NUCKS1
166	key_gene	cisbp__M2189	3.35	0.201			1	811	NUCKS1
167	key_gene	cisbp__M0885	3.32	0.199			1	811	SBNO1
168	key_gene	cisbp__M1472	3.32	0.199			2	1757	NUCKS1;SBNO1
169	key_gene	cisbp__M2036	3.28	0.197	GSX1; GSX2 (inferredBy_Orthology).	ARGFX; EMX1; EMX2; HOXA2; HOXA3; HOXB2; HOXB3; HOXB4; HOXC4; HOXD3; HOXD4; LHX4; LHX9; NOTO; PAX4; PDX1; POU6F1; POU6F2; VAX1; VAX2; VSX1 (inferredBy_MotifSimilarity). EVX1; EVX2; GBX1; GBX2; HOXA4; HOXA6; HOXA7; HOXB6; HOXB7; HOXC6; LBX1; LHX2; LHX3; LHX6; LHX8; OTP; POU1F1; SEBOX; SIX3; SIX6; UNCX; VSX2 (inferredBy_MotifSimilarity_n_Orthology).	2	4903	NUCKS1;SBNO1
170	key_gene	cisbp__M5799	3.28	0.197	RXRB (directAnnotation).	HDAC2; HNF4A; HNF4G; NR1H2; NR1H4; NR2C2; NR2E3; NR2F1; NR2F2; NR2F6; PPARA; PPARD; PPARG; RXRA; RXRG; THRB (inferredBy_MotifSimilarity). NR1H3; NR4A2 (inferredBy_MotifSimilarity_n_Orthology).	1	811	NUCKS1
171	key_gene	cisbp__M1491	3.27	0.197		NR1H4; NR2C1; NR2C2; NR2F1; NR2F6; NR6A1; PPARA; PPARG; RARA; RARB; RARG; RXRA; THRB (inferredBy_MotifSimilarity). ESRRA; NR2F2; RXRB; RXRG (inferredBy_MotifSimilarity_n_Orthology).	1	811	NUCKS1
172	key_gene	cisbp__M4940	3.27	0.197	EMX1; EMX2 (inferredBy_Orthology).	GSX1; GSX2; LHX2; NKX6-2; PDX1 (inferredBy_MotifSimilarity). BSX; DBX1; DBX2; EN1; EN2; EVX1; EVX2; GBX1; GBX2; HOXA1; HOXA2; HOXA5; HOXA6; HOXA7; HOXB1; HOXB2; HOXB5; HOXB6; HOXB7; HOXC5; HOXC6; HOXD1; ISL1; ISL2; LHX3; LHX4; LHX6; LHX8; LHX9; LMX1A; LMX1B; MEOX1; MEOX2; NKX1-1; NKX1-2; NKX6-1; NKX6-3; NOTO; OTP; VSX2 (inferredBy_MotifSimilarity_n_Orthology).	1	811	NUCKS1
173	key_gene	cisbp__M1421	3.26	0.196			1	811	NUCKS1
174	key_gene	cisbp__M1928	3.24	0.195	NFKB1 (directAnnotation).	BCL3; HIVEP1; NFKB2; REL; RELA; RELB (inferredBy_MotifSimilarity). POLD2 (inferredBy_MotifSimilarity_n_Orthology).	1	811	NUCKS1
175	key_gene	cisbp__M1437	3.21	0.194	NR2F6 (inferredBy_Orthology).	HNF4A; NR2C1; NR2C2; NR2F1; RARA; RARG; RXRA; ZNF71 (inferredBy_MotifSimilarity). NR2F2; RARB; RXRB; RXRG (inferredBy_MotifSimilarity_n_Orthology).	1	811	NUCKS1
176	key_gene	cisbp__M6525	3.21	0.194	TLX1 (directAnnotation).		1	811	NUCKS1
177	key_gene	cisbp__M5722	3.2	0.193	PKNOX2 (directAnnotation).	MEIS2; MEIS3; MYOD1; PKNOX1; TGIF1; TGIF2; TGIF2LX; TGIF2LY (inferredBy_MotifSimilarity).	2	2433	NUCKS1;SBNO1
178	key_gene	cisbp__M5682	3.2	0.193	NR2F6 (directAnnotation).	EP300; HDAC2; HNF4A; HNF4G; NR1H2; NR1H4; NR2C2; NR2E3; NR2F1; NR2F2; PPARA; PPARD; PPARG; RXRA; RXRB; RXRG; SP1; THRB (inferredBy_MotifSimilarity). NR1H3; NR2C1; NR2E1; NR4A2 (inferredBy_MotifSimilarity_n_Orthology).	1	811	NUCKS1
179	key_gene	cisbp__M6270	3.19	0.192	NHLH1 (directAnnotation).	NHLH2 (inferredBy_MotifSimilarity).	1	811	NUCKS1
180	key_gene	cisbp__M1687	3.18	0.192			1	811	NUCKS1
181	key_gene	cisbp__M6033	3.17	0.191	HOXD3 (inferredBy_Orthology).	ALX3; BARHL2; DLX5; DRGX; EMX1; EMX2; EN1; EN2; ESX1; EVX1; EVX2; GBX1; GBX2; GSX2; HESX1; HMX3; HOXA1; HOXA2; HOXA3; HOXA5; HOXA6; HOXB1; HOXB2; HOXB3; HOXB6; HOXB7; HOXD1; ISX; LBX2; LHX2; LHX4; LHX5; LHX6; LHX9; LMX1A; MEOX1; MEOX2; MSX1; MSX2; NANOG; NKX6-1; NOBOX; NOTO; PDX1; RAX; VAX1; VAX2; VENTX; VSX1; VSX2; ZFHX2 (inferredBy_MotifSimilarity). BARHL1; BARX1; BSX; DLX1; DLX4; DLX6; HOXA7; …	1	811	NUCKS1
182	key_gene	cisbp__M5388	3.16	0.191	EMX2 (directAnnotation).	ALX3; EMX1; EN1; EN2; ESX1; EVX1; EVX2; GBX1; GBX2; GSX2; HESX1; HOXA1; HOXA2; HOXA3; HOXB2; HOXB3; HOXB7; HOXD1; LBX2; LHX2; LHX4; LHX6; LHX8; LHX9; NKX1-1; NOTO; PAX4; PDX1; PRRX2; SHOX2; TLX2; VAX1; VAX2; VENTX; VSX1; VSX2; ZFHX2 (inferredBy_MotifSimilarity). HOXA6; HOXA7; HOXB6; HOXC6; HOXD3; LBX1; MNX1; NKX1-2; OTP; PHOX2A; PHOX2B; RAX; UNCX (inferredBy_MotifSimilarity_n_Orthology).	1	811	NUCKS1
183	key_gene	cisbp__M2429	3.16	0.191			1	811	NUCKS1
184	key_gene	cisbp__M6090	3.15	0.19		SOX1 (inferredBy_MotifSimilarity_n_Orthology).	1	811	SBNO1
185	key_gene	cisbp__M1684	3.14	0.189			1	811	NUCKS1
186	key_gene	cisbp__M4110	3.13	0.189	YY1 (directAnnotation).	TAF1; THAP1 (inferredBy_MotifSimilarity). TAF1L (inferredBy_MotifSimilarity_n_Orthology).	1	811	NUCKS1
187	key_gene	cisbp__M1679	3.13	0.189			1	811	NUCKS1
188	key_gene	cisbp__M6427	3.13	0.189	POU4F2 (directAnnotation).	LHX4 (inferredBy_MotifSimilarity). HOXA3; HOXA4; HOXA5; HOXB4; HOXB5; HOXC4; HOXC5; HOXD4 (inferredBy_MotifSimilarity_n_Orthology).	1	811	NUCKS1
189	key_gene	cisbp__M1438	3.12	0.189	NR2C1 (inferredBy_Orthology).	NR2C2; NR2F1; PPARD; RARA; RARG; RXRA; THRB; ZNF71 (inferredBy_MotifSimilarity). NR2F2; NR2F6; NR5A1; RXRB; RXRG (inferredBy_MotifSimilarity_n_Orthology).	1	811	NUCKS1
190	key_gene	cisbp__M5797	3.12	0.188	RXRA (directAnnotation).	HDAC2; HNF4A; HNF4G; NR1H2; NR1H4; NR2C2; NR2E3; NR2F1; NR2F2; NR2F6; PPARA; PPARD; PPARG; RXRB; RXRG; SP1; TCF12; THRB (inferredBy_MotifSimilarity). NR1H3; NR2E1; NR4A2 (inferredBy_MotifSimilarity_n_Orthology).	1	811	NUCKS1
191	key_gene	cisbp__M6382	3.09	0.187	NR1D1 (directAnnotation).	RORA; RORC (inferredBy_MotifSimilarity). RORB (inferredBy_MotifSimilarity_n_Orthology).	1	811	SBNO1
192	key_gene	cisbp__M4652	3.09	0.187	YY1 (directAnnotation).	KDM5A; NR3C1; TAF1; TAF7; THAP1; YY2; ZFP42; ZNF597 (inferredBy_MotifSimilarity). TAF1L (inferredBy_MotifSimilarity_n_Orthology).	1	811	NUCKS1
193	key_gene	cisbp__M1698	3.07	0.186			1	811	NUCKS1
194	key_gene	cisbp__M4871	3.07	0.186	SP1; SP2; SP3; SP4 (inferredBy_Orthology).	FOS; IRF1; KLF12; KLF13; KLF14; KLF15; KLF16; KLF4; KLF5; KLF9; NFYA; NFYB; PBX3; SP8; SP9; STAT1 (inferredBy_MotifSimilarity). E2F4; KLF10; KLF11; KLF17; KLF18; KLF3; KLF6; KLF7; KLF8; SP6; SP7 (inferredBy_MotifSimilarity_n_Orthology).	2	3395	GLTP;NUCKS1
195	key_gene	cisbp__M1384	3.06	0.185			1	811	NUCKS1
196	key_gene	cisbp__M1757	3.04	0.184			1	811	GLTP
197	key_gene	cisbp__M5676	3.04	0.184	NR2F1 (directAnnotation).	HDAC2; HNF4A; HNF4G; NR1H2; NR1H4; NR2C1; NR2C2; NR2E3; NR2F2; NR2F6; PPARA; PPARD; PPARG; RXRA; RXRB; RXRG; THRB (inferredBy_MotifSimilarity). NR1H3; NR2E1; NR4A2 (inferredBy_MotifSimilarity_n_Orthology).	1	811	NUCKS1
198	key_gene	cisbp__M5279	3.04	0.184		EMX1; GSX1; GSX2; HOXA6; HOXB2; HOXB3; HOXB4; HOXB5; HOXB6; HOXB7; HOXC4; HOXD4; LBX2; LHX2; LHX4; LHX9; MEOX2; NKX6-1; NKX6-2; NOTO; PDX1; PRRX2; VAX1; VAX2 (inferredBy_MotifSimilarity). BSX; DBX1; DBX2; DRGX; EMX2; EN1; EN2; EVX1; EVX2; GBX1; GBX2; HOXA1; HOXA2; HOXA3; HOXA4; HOXA5; HOXA7; HOXB1; HOXC5; HOXC6; HOXD1; HOXD3; ISL1; ISL2; LBX1; LHX1; LHX3; LHX5; LHX6; LHX8; LMX1A; LMX1B; MEOX1; NK…	2	4586	NUCKS1;SBNO1
199	key_gene	cisbp__M4490	3.03	0.184	YY1 (directAnnotation).	KDM5A; NR3C1; POLR2A; TAF1; THAP1; ZFP42; ZNF597 (inferredBy_MotifSimilarity). TAF1L; YY2 (inferredBy_MotifSimilarity_n_Orthology).	1	811	NUCKS1
200	key_gene	cisbp__M3402	3.03	0.184	HNF1A (directAnnotation).	HNF1B (inferredBy_MotifSimilarity).	1	811	SBNO1
201	key_gene	cisbp__M4783	3.03	0.183	KLF15 (inferredBy_Orthology).	KLF16 (inferredBy_MotifSimilarity). SP4 (inferredBy_MotifSimilarity_n_Orthology).	2	2681	GLTP;NUCKS1
202	key_gene	cisbp__M5155	3.03	0.183	YY1; YY2 (inferredBy_Orthology).	NR3C1; ZFP42; ZNF597 (inferredBy_MotifSimilarity).	1	811	NUCKS1
203	key_gene	cisbp__M2028	3.01	0.183	EMX1; EMX2 (inferredBy_Orthology).	GSX1; GSX2; HOXA6; HOXB2; HOXB3; HOXB4; HOXB5; HOXB7; HOXC4; HOXD4; LBX2; LHX2; LHX9; PDX1; POU6F1; VAX1; VAX2 (inferredBy_MotifSimilarity). BSX; DRGX; EN1; EN2; EVX1; EVX2; GBX1; GBX2; HOXA1; HOXA2; HOXA3; HOXA4; HOXA5; HOXA7; HOXB1; HOXB6; HOXC5; HOXC6; HOXD1; HOXD3; ISL1; ISL2; LBX1; LHX3; LHX4; LHX6; LHX8; MEOX1; MEOX2; NKX1-1; NKX1-2; NOTO; OTP; PROP1; TLX1; TLX2; TLX3; VSX2 (inferredBy_Moti…	1	811	NUCKS1
204	key_gene	cisbp__M1761	3.01	0.182			1	811	GLTP
