# Supplementary material for: Exploring the molecular mechanism of comorbidity of autism spectrum disorder and inflammatory bowel disease by combining multiple data sets
Source: J Transl Med. 2023 Jun 8;21:372. doi: 10.1186/s12967-023-04218-z (PMC10249282; doi:10.1186/s12967-023-04218-z)
Supplement: Supplementary file 3 — Additional file 3: Table S2. Pearson association of hub genes with ferroptosis genes in dataset GSE29691. [file 12967_2023_4218_MOESM3_ESM.xlsx]

## Sheet: corResult_Ferroptosis
gene	immuneGene	cor	pvalue	Regulation
NUCKS1	AIFM2	0.0644647	0.819454	postive
SBNO1	AIFM2	0.167278	0.551252	postive
GLTP	AIFM2	0.206444	0.460393	postive
NUCKS1	GPX4	0.494276	0.0610888	postive
SBNO1	GPX4	0.406769	0.132402	postive
GLTP	GPX4	0.50443	0.0551709	postive
NUCKS1	SLC7A11	-0.0777009	0.78313	negative
SBNO1	SLC7A11	0.121269	0.666817	postive
GLTP	SLC7A11	0.100471	0.72164	postive
NUCKS1	NFE2L2	-0.133685	0.6348	negative
SBNO1	NFE2L2	-0.151753	0.589272	negative
GLTP	NFE2L2	-0.0503816	0.858479	negative
NUCKS1	TP53	0.64571	0.0093184	postive
SBNO1	TP53	0.496043	0.0600275	postive
GLTP	TP53	0.424527	0.114743	postive
NUCKS1	ACSL4	0.583166	0.0224986	postive
SBNO1	ACSL4	0.519434	0.0472096	postive
GLTP	ACSL4	0.695677	0.0039766	postive
NUCKS1	TFRC	0.516029	0.0489373	postive
SBNO1	TFRC	0.447719	0.094225	postive
GLTP	TFRC	0.227527	0.414764	postive
NUCKS1	NCOA4	-0.30495	0.269076	negative
SBNO1	NCOA4	-0.297761	0.281094	negative
GLTP	NCOA4	0.0223022	0.937119	postive
NUCKS1	HMOX1	-0.284841	0.303482	negative
SBNO1	HMOX1	-0.243132	0.382573	negative
GLTP	HMOX1	0.067906	0.809974	postive
NUCKS1	SLC40A1	-0.278235	0.315319	negative
SBNO1	SLC40A1	-0.255987	0.357104	negative
GLTP	SLC40A1	0.0925102	0.742979	postive
NUCKS1	SLC3A2	0.616388	0.0144008	postive
SBNO1	SLC3A2	0.502118	0.0564798	postive
GLTP	SLC3A2	0.582931	0.0225662	postive
NUCKS1	VDAC3	0.497892	0.0589311	postive
SBNO1	VDAC3	0.309754	0.261221	postive
GLTP	VDAC3	0.430947	0.10878	postive
NUCKS1	ALOX15	0.20967	0.453257	postive
SBNO1	ALOX15	0.289598	0.295121	postive
GLTP	ALOX15	0.236003	0.397108	postive
NUCKS1	CBS	-0.599131	0.0182618	negative
SBNO1	CBS	-0.817668	0.000196365	negative
GLTP	CBS	-0.432066	0.107763	negative
NUCKS1	IREB2	0.102109	0.717273	postive
SBNO1	IREB2	-0.00492803	0.986093	negative
GLTP	IREB2	-0.18288	0.514155	negative
NUCKS1	BECN1	0.467517	0.078877	postive
SBNO1	BECN1	0.393452	0.1468	postive
GLTP	BECN1	0.75418	0.00116067	postive
NUCKS1	AKR1C1	-0.698354	0.00378192	negative
SBNO1	AKR1C1	-0.648437	0.00892901	negative
GLTP	AKR1C1	-0.63013	0.0118049	negative
NUCKS1	HSPB1	0.487076	0.0655555	postive
SBNO1	HSPB1	0.279229	0.313521	postive
GLTP	HSPB1	0.0667171	0.813247	postive
NUCKS1	FTH1	0.43755	0.102875	postive
SBNO1	FTH1	0.360481	0.186861	postive
GLTP	FTH1	0.773763	0.000712359	postive
