# Supplementary material for: Exploring the molecular mechanism of comorbidity of autism spectrum disorder and inflammatory bowel disease by combining multiple data sets
Source: J Transl Med. 2023 Jun 8;21:372. doi: 10.1186/s12967-023-04218-z (PMC10249282; doi:10.1186/s12967-023-04218-z)
Supplement: Supplementary file 4 — Additional file 4: Table S3. Pearson association of hub genes with ferroptosis genes in dataset GSE3365. [file 12967_2023_4218_MOESM4_ESM.xlsx]

## Sheet: corResult_Ferroptosis(GSE3365)
gene	immuneGene	cor	pvalue	Regulation
NUCKS1	GPX4	-0.14776	0.0973549	negative
SBNO1	GPX4	-0.160877	0.0707858	negative
GLTP	GPX4	0.0117511	0.895678	postive
NUCKS1	SLC7A11	-0.031788	0.722754	negative
SBNO1	SLC7A11	-0.0373499	0.676754	negative
GLTP	SLC7A11	0.091657	0.305425	postive
NUCKS1	NFE2L2	0.103594	0.246449	postive
SBNO1	NFE2L2	-0.0374139	0.676232	negative
GLTP	NFE2L2	0.167567	0.059693	postive
NUCKS1	TP53	-0.0291885	0.74461	negative
SBNO1	TP53	-0.173028	0.0517339	negative
GLTP	TP53	-0.498844	2.38767e-09	negative
NUCKS1	ACSL4	-0.22746	0.0101171	negative
SBNO1	ACSL4	-0.280528	0.00140059	negative
GLTP	ACSL4	-0.0211428	0.813481	negative
NUCKS1	TFRC	0.279725	0.0014475	postive
SBNO1	TFRC	0.147993	0.0968224	postive
GLTP	TFRC	0.283333	0.00124726	postive
NUCKS1	NCOA4	-0.215911	0.0147703	negative
SBNO1	NCOA4	-0.0360184	0.687667	negative
GLTP	NCOA4	0.0434933	0.627302	postive
NUCKS1	HMOX1	-0.10306	0.248903	negative
SBNO1	HMOX1	0.179438	0.0435299	postive
GLTP	HMOX1	0.326227	0.000181853	postive
NUCKS1	SLC3A2	-0.190472	0.0319556	negative
SBNO1	SLC3A2	0.0831275	0.352813	postive
GLTP	SLC3A2	0.0835327	0.350463	postive
NUCKS1	VDAC3	0.0851751	0.341038	postive
SBNO1	VDAC3	-0.172423	0.0525693	negative
GLTP	VDAC3	-0.196329	0.0269514	negative
NUCKS1	ALOX15	-0.0439385	0.623778	negative
SBNO1	ALOX15	0.149431	0.0935852	postive
GLTP	ALOX15	0.0757189	0.397504	postive
NUCKS1	CBS	-0.113197	0.20511	negative
SBNO1	CBS	0.185287	0.0370213	postive
GLTP	CBS	0.0213821	0.811409	postive
NUCKS1	IREB2	0.184846	0.0374815	postive
SBNO1	IREB2	-0.157918	0.0761975	negative
GLTP	IREB2	0.191012	0.0314636	postive
NUCKS1	BECN1	-0.201923	0.0228124	negative
SBNO1	BECN1	-0.335351	0.000116174	negative
GLTP	BECN1	-0.0568399	0.525602	negative
NUCKS1	AKR1C1	-0.145496	0.102649	negative
SBNO1	AKR1C1	0.110616	0.215693	postive
GLTP	AKR1C1	-0.103794	0.245532	negative
NUCKS1	HSPB1	-0.150822	0.0905379	negative
SBNO1	HSPB1	-0.214124	0.0156359	negative
GLTP	HSPB1	-0.346451	6.60736e-05	negative
NUCKS1	FTH1	-0.257632	0.00345352	negative
SBNO1	FTH1	0.0469331	0.6003	postive
GLTP	FTH1	0.178339	0.0448539	postive
