# Supplementary material for: Exploring the molecular mechanism of comorbidity of autism spectrum disorder and inflammatory bowel disease by combining multiple data sets
Source: J Transl Med. 2023 Jun 8;21:372. doi: 10.1186/s12967-023-04218-z (PMC10249282; doi:10.1186/s12967-023-04218-z)
Supplement: Supplementary file 5 — Additional file 5: Table S4. Pearson association of hub genes with autophagy genes in dataset GSE29691. [file 12967_2023_4218_MOESM5_ESM.xlsx]

## Sheet: corResult_autophagy
gene	immuneGene	cor	pvalue	Regulation
NUCKS1	ATG5	0.693409	0.00414774	postive
SBNO1	ATG5	0.561855	0.0292748	postive
GLTP	ATG5	0.512914	0.0505578	postive
NUCKS1	BECN1	0.467517	0.078877	postive
SBNO1	BECN1	0.393452	0.1468	postive
GLTP	BECN1	0.75418	0.00116067	postive
NUCKS1	ATG16L1	-0.0366736	0.896759	negative
SBNO1	ATG16L1	-0.00948646	0.973233	negative
GLTP	ATG16L1	-0.316873	0.24984	negative
NUCKS1	ULK1	-0.234753	0.399687	negative
SBNO1	ULK1	-0.116027	0.680501	negative
GLTP	ULK1	0.0930255	0.741592	postive
NUCKS1	VMA21	0.71442	0.00276691	postive
SBNO1	VMA21	0.780364	0.00059786	postive
GLTP	VMA21	0.56781	0.027244	postive
NUCKS1	AMBRA1	0.228718	0.412258	postive
SBNO1	AMBRA1	-0.0674897	0.81112	negative
GLTP	AMBRA1	0.0446282	0.874515	postive
NUCKS1	ATG4B	0.601717	0.0176375	postive
SBNO1	ATG4B	0.463428	0.0818892	postive
GLTP	ATG4B	0.536671	0.0391484	postive
NUCKS1	ATG12	0.455213	0.0881877	postive
SBNO1	ATG12	0.334356	0.223203	postive
GLTP	ATG12	0.175863	0.530697	postive
NUCKS1	ATG7	-0.0633791	0.82245	negative
SBNO1	ATG7	-0.123944	0.659872	negative
GLTP	ATG7	0.283149	0.306488	postive
NUCKS1	ATG14	0.70037	0.00364042	postive
SBNO1	ATG14	0.468726	0.0780021	postive
GLTP	ATG14	0.398978	0.140703	postive
NUCKS1	ATG3	0.180536	0.519656	postive
SBNO1	ATG3	0.204752	0.464158	postive
GLTP	ATG3	0.131743	0.639769	postive
NUCKS1	ATG13	0.0747977	0.791064	postive
SBNO1	ATG13	-0.00788938	0.977738	negative
GLTP	ATG13	0.215739	0.43998	postive
NUCKS1	ATG9A	0.105118	0.70927	postive
SBNO1	ATG9A	0.191561	0.494023	postive
GLTP	ATG9A	-0.133834	0.634418	negative
NUCKS1	SQSTM1	0.169546	0.54579	postive
SBNO1	SQSTM1	0.244883	0.379048	postive
GLTP	SQSTM1	0.357387	0.19095	postive
NUCKS1	ATG4A	0.409721	0.129346	postive
SBNO1	ATG4A	0.520113	0.0468711	postive
GLTP	ATG4A	0.385828	0.155499	postive
NUCKS1	ATG4D	-0.00309523	0.991265	negative
SBNO1	ATG4D	0.0355069	0.900028	postive
GLTP	ATG4D	0.20671	0.459803	postive
NUCKS1	ATG4C	0.409544	0.129528	postive
SBNO1	ATG4C	0.148404	0.597609	postive
GLTP	ATG4C	0.0109866	0.969002	postive
NUCKS1	ATG10	-0.490267	0.0635476	negative
SBNO1	ATG10	-0.241303	0.386274	negative
GLTP	ATG10	-0.368956	0.175952	negative
NUCKS1	ATG9B	0.236	0.397114	postive
SBNO1	ATG9B	0.128922	0.647015	postive
GLTP	ATG9B	0.00491839	0.986121	postive
NUCKS1	EPG5	0.182516	0.515008	postive
SBNO1	EPG5	0.11584	0.680989	postive
GLTP	EPG5	0.289457	0.295367	postive
