# Supplementary material for: Exploring the molecular mechanism of comorbidity of autism spectrum disorder and inflammatory bowel disease by combining multiple data sets
Source: J Transl Med. 2023 Jun 8;21:372. doi: 10.1186/s12967-023-04218-z (PMC10249282; doi:10.1186/s12967-023-04218-z)
Supplement: Supplementary file 6 — Additional file 6: Table S5. Pearson association of hub genes with autophagy genes in dataset GSE3365. [file 12967_2023_4218_MOESM6_ESM.xlsx]

## Sheet: corResult_autophagy(GSE3365)
gene	immuneGene	cor	pvalue	Regulation
NUCKS1	ATG5	0.295671	0.000738479	postive
SBNO1	ATG5	-0.00813097	0.92771	negative
GLTP	ATG5	0.306186	0.000463699	postive
NUCKS1	BECN1	-0.201923	0.0228124	negative
SBNO1	BECN1	-0.335351	0.000116174	negative
GLTP	BECN1	-0.0568399	0.525602	negative
NUCKS1	ATG16L1	0.185987	0.0363007	postive
SBNO1	ATG16L1	0.273897	0.00183352	postive
GLTP	ATG16L1	0.152499	0.0869675	postive
NUCKS1	ULK1	-0.00191077	0.98299	negative
SBNO1	ULK1	0.118029	0.186304	postive
GLTP	ULK1	0.0461524	0.606383	postive
NUCKS1	AMBRA1	0.182515	0.0399968	postive
SBNO1	AMBRA1	0.0216679	0.808936	postive
GLTP	AMBRA1	-0.0253801	0.776995	negative
NUCKS1	ATG4B	-0.218297	0.0136796	negative
SBNO1	ATG4B	-0.0830534	0.353244	negative
GLTP	ATG4B	-0.130882	0.14246	negative
NUCKS1	ATG12	0.418962	9.47498e-07	postive
SBNO1	ATG12	0.106558	0.233116	postive
GLTP	ATG12	0.351483	5.08017e-05	postive
NUCKS1	ATG7	-0.245645	0.00537438	negative
SBNO1	ATG7	-0.0128551	0.88594	negative
GLTP	ATG7	-0.214578	0.0154121	negative
NUCKS1	ATG14	0.381943	9.38384e-06	postive
SBNO1	ATG14	0.0814795	0.362473	postive
GLTP	ATG14	0.25224	0.00422437	postive
NUCKS1	ATG3	-0.164101	0.0652468	negative
SBNO1	ATG3	-0.178744	0.044362	negative
GLTP	ATG3	0.203883	0.0214972	postive
NUCKS1	ATG13	0.0210816	0.814011	postive
SBNO1	ATG13	0.0886627	0.321563	postive
GLTP	ATG13	0.113179	0.205182	postive
NUCKS1	ATG9A	-0.168852	0.057735	negative
SBNO1	ATG9A	-0.0252202	0.778364	negative
GLTP	ATG9A	-0.0906082	0.311016	negative
NUCKS1	SQSTM1	0.0319499	0.7214	postive
SBNO1	SQSTM1	0.0874389	0.328313	postive
GLTP	SQSTM1	0.174333	0.0499675	postive
NUCKS1	ATG4A	0.205223	0.0206366	postive
SBNO1	ATG4A	0.0842796	0.346157	postive
GLTP	ATG4A	-0.119745	0.179939	negative
NUCKS1	ATG10	-0.0088154	0.921643	negative
SBNO1	ATG10	-0.0160665	0.857717	negative
GLTP	ATG10	-0.0326435	0.715609	negative
