# Supplementary material for: Exploring the molecular mechanism of comorbidity of autism spectrum disorder and inflammatory bowel disease by combining multiple data sets
Source: J Transl Med. 2023 Jun 8;21:372. doi: 10.1186/s12967-023-04218-z (PMC10249282; doi:10.1186/s12967-023-04218-z)
Supplement: Supplementary file 7 — Additional file 7: Table S6. Pearson association of hub genes with immunity genes in dataset GSE29691. [file 12967_2023_4218_MOESM7_ESM.xlsx]

## Sheet: corResult_immunity
gene	immuneGene	cor	pvalue	Regulation
NUCKS1	RAG2	-0.495163	0.0605544	negative
SBNO1	RAG2	-0.241429	0.386019	negative
GLTP	RAG2	-0.103604	0.713293	negative
NUCKS1	IL10	-0.328526	0.231878	negative
SBNO1	IL10	-0.263675	0.342332	negative
GLTP	IL10	0.00485948	0.986287	postive
NUCKS1	IFNG	0.167962	0.549604	postive
SBNO1	IFNG	0.288753	0.296596	postive
GLTP	IFNG	0.164115	0.558912	postive
NUCKS1	FOXP3	-0.835929	0.000103619	negative
SBNO1	FOXP3	-0.761868	0.000963396	negative
GLTP	FOXP3	-0.839693	8.99689e-05	negative
NUCKS1	CTLA4	-0.429764	0.109862	negative
SBNO1	CTLA4	-0.427925	0.111559	negative
GLTP	CTLA4	-0.388465	0.152452	negative
NUCKS1	STAT5B	0.451795	0.0909058	postive
SBNO1	STAT5B	0.484943	0.0669234	postive
GLTP	STAT5B	0.521484	0.046192	postive
NUCKS1	STAT1	0.348207	0.203421	postive
SBNO1	STAT1	0.282453	0.30773	postive
GLTP	STAT1	0.44174	0.0992465	postive
NUCKS1	TLR2	0.200745	0.473137	postive
SBNO1	TLR2	0.238731	0.391512	postive
GLTP	TLR2	0.529938	0.0421648	postive
NUCKS1	TNF	-0.338455	0.217227	negative
SBNO1	TNF	-0.473996	0.0742676	negative
GLTP	TNF	-0.264991	0.33984	negative
NUCKS1	TNFRSF13B	-0.0824265	0.770258	negative
SBNO1	TNFRSF13B	-0.191796	0.493482	negative
GLTP	TNFRSF13B	-0.448749	0.0933788	negative
NUCKS1	PLCG2	0.280914	0.310486	postive
SBNO1	PLCG2	0.132936	0.636715	postive
GLTP	PLCG2	0.045572	0.871881	postive
NUCKS1	IL6	-0.427957	0.111529	negative
SBNO1	IL6	-0.604585	0.0169646	negative
GLTP	IL6	-0.698316	0.00378464	negative
NUCKS1	IKBKG	-0.00110449	0.996883	negative
SBNO1	IKBKG	0.0402228	0.886824	postive
GLTP	IKBKG	0.233057	0.403198	postive
NUCKS1	TLR4	-0.159205	0.570891	negative
SBNO1	TLR4	-0.11669	0.678765	negative
GLTP	TLR4	0.102132	0.71721	postive
NUCKS1	RAG1	-0.148224	0.598059	negative
SBNO1	RAG1	0.153003	0.586172	postive
GLTP	RAG1	0.241412	0.386054	postive
NUCKS1	IRGM	-0.678007	0.00547027	negative
SBNO1	IRGM	-0.680146	0.00526889	negative
GLTP	IRGM	-0.577407	0.024198	negative
NUCKS1	RIPK1	0.487675	0.0651752	postive
SBNO1	RIPK1	0.413066	0.125942	postive
GLTP	RIPK1	0.377558	0.165315	postive
NUCKS1	SYK	0.280642	0.310976	postive
SBNO1	SYK	0.140121	0.61843	postive
GLTP	SYK	0.236016	0.397082	postive
NUCKS1	IL2	-0.128608	0.647821	negative
SBNO1	IL2	0.173557	0.536184	postive
GLTP	IL2	0.196872	0.481892	postive
