# Supplementary material for: Exploring the molecular mechanism of comorbidity of autism spectrum disorder and inflammatory bowel disease by combining multiple data sets
Source: J Transl Med. 2023 Jun 8;21:372. doi: 10.1186/s12967-023-04218-z (PMC10249282; doi:10.1186/s12967-023-04218-z)
Supplement: Supplementary file 8 — Additional file 8: Table S7. Pearson association of hub genes with immunity genes in dataset GSE3365. [file 12967_2023_4218_MOESM8_ESM.xlsx]

## Sheet: corResult_immunity(GSE3365)
gene	immuneGene	cor	pvalue	Regulation
NUCKS1	RAG2	-0.0761297	0.394941	negative
SBNO1	RAG2	0.116432	0.192374	postive
GLTP	RAG2	-0.066689	0.456305	negative
NUCKS1	IL10	-0.124112	0.16446	negative
SBNO1	IL10	0.164388	0.0647726	postive
GLTP	IL10	0.309723	0.000394948	postive
NUCKS1	IFNG	0.137664	0.12273	postive
SBNO1	IFNG	0.143646	0.107143	postive
GLTP	IFNG	0.0502526	0.574748	postive
NUCKS1	FOXP3	-0.101966	0.253991	negative
SBNO1	FOXP3	-0.0244363	0.785083	negative
GLTP	FOXP3	-0.184382	0.037971	negative
NUCKS1	CTLA4	0.080756	0.366764	postive
SBNO1	CTLA4	0.0484981	0.58819	postive
GLTP	CTLA4	0.00239077	0.978718	postive
NUCKS1	STAT5B	-0.305177	0.000485232	negative
SBNO1	STAT5B	-0.191407	0.0311076	negative
GLTP	STAT5B	-0.306198	0.000463442	negative
NUCKS1	STAT1	-0.0502634	0.574665	negative
SBNO1	STAT1	-0.0530675	0.553486	negative
GLTP	STAT1	-0.0547337	0.541082	negative
NUCKS1	TLR2	-0.421366	8.08522e-07	negative
SBNO1	TLR2	-0.0463834	0.60458	negative
GLTP	TLR2	-0.0908519	0.309711	negative
NUCKS1	TNF	-0.0403004	0.652815	negative
SBNO1	TNF	0.0964868	0.280534	postive
GLTP	TNF	-0.0380955	0.670673	negative
NUCKS1	TNFRSF13B	-0.0387223	0.665577	negative
SBNO1	TNFRSF13B	0.0325571	0.71633	postive
GLTP	TNFRSF13B	-0.109019	0.222436	negative
NUCKS1	PLCG2	0.129576	0.146519	postive
SBNO1	PLCG2	-0.0599185	0.503385	negative
GLTP	PLCG2	-0.275764	0.00170071	negative
NUCKS1	IL6	-0.0414185	0.643833	negative
SBNO1	IL6	0.00873166	0.922385	postive
GLTP	IL6	-0.0924349	0.301322	negative
NUCKS1	IKBKG	0.0596479	0.505318	postive
SBNO1	IKBKG	0.149615	0.0931784	postive
GLTP	IKBKG	-0.112219	0.209076	negative
NUCKS1	TLR4	-0.423228	7.14453e-07	negative
SBNO1	TLR4	-0.0413949	0.644022	negative
GLTP	TLR4	0.117601	0.187916	postive
NUCKS1	RAG1	0.113329	0.204579	postive
SBNO1	RAG1	0.219549	0.013136	postive
GLTP	RAG1	-0.0238849	0.789819	negative
NUCKS1	RIPK1	0.119309	0.181542	postive
SBNO1	RIPK1	0.0710535	0.4273	postive
GLTP	RIPK1	0.124815	0.162066	postive
NUCKS1	SYK	-0.103574	0.246537	negative
SBNO1	SYK	0.0174294	0.84579	postive
GLTP	SYK	0.1662	0.0618363	postive
NUCKS1	IL2	-0.0470284	0.599559	negative
SBNO1	IL2	0.0438981	0.624098	postive
GLTP	IL2	0.150554	0.0911185	postive
